# Supplementary material for: Single-Step Fabrication of Computationally Designed Microneedles by Continuous Liquid Interface Production
Source: PLoS One. 2016 Sep 8;11(9):e0162518. doi: 10.1371/journal.pone.0162518 (PMC5015976; doi:10.1371/journal.pone.0162518)
Supplement: S2 File — Raw data for all microneedle dimensions, working curves, and release studies. (XLSX) [file pone.0162518.s013.xlsx]

## Sheet: Fig S5 Raw
	5mW/cm2		8mW/cm2		11mW/cm2		14mW/cm2
	Height (um)	Width (um)	Height (um)	Width (um)	Height (um)	Width (um)	Height (um)	Width (um)
Sample 1	875.285	331.25	876.217	337.5	939.891	352.147	936.064	380.194
Sample 2	873.195	331.25	874.116	343.75	939.891	336.565	932.903	373.961
Sample 3	864.84	337.5	886.723	343.75	943.078	345.914	917.092	349.03
Sample 4	875.107	332.528	882.419	317.9	952.445	337.5	947.934	353.125
Sample 5	885.753	323.204	863.391	314.7	952.445	334.375	938.391	353.125
Sample 6	866.59	332.528	911.403	339.681	952.445	350	932.029	350
Sample 7	883.872	305.402	894.621	336.565	902.073	370.845	944.52	357.341
Sample 8	873.249	313.712	888.366	352.147	921.063	352.147	954.061	623.269
Sample 9	873.249	317.867	891.494	352.147	930.559	349.03	938.16	648.199
Average	874.571	325.027	885.417	337.571	937.099	347.614	937.906	420.916
Standard Deviation	6.85678	10.6848	13.7562	13.3078	16.8991	11.13	10.617	122.422

## Sheet: Fig S7 Raw
TMPTA + 2.5wt% TPO
Light Intensity (mW/cm2)	Exposure Time (sec)	Dosage (mJ/cm2)	Cured Thickness (um)					Average Thickness (um)
29.4118	2	58.8235	400	402	385	280.5	396	249.565
26.4706	2	52.9412	392	372	392	275	385	242.188
23.5294	2	47.0588	360	360	360	260	360	225.812
20.5882	2	41.1765	290	317	305	225	304	191.035
17.6471	2	35.2941	275	252	272	190	266	167.259
14.7059	2	29.4118	200	230	235	157	222	139.282
11.7647	2	23.5294	74	71	123	88	89	58.7059
8.82353	2	17.6471	120	126	132	77	126	79.5294
5.88235	2	11.7647	35	0	31	29	22	15.9529
PCLtMa + 2.5wt% TPO
Light Intensity (mW/cm2)	Exposure Time (sec)	Dosage (mJ/cm2)	Cured Thickness (um)					Average Thickness (um)
29.4118	2	58.8235	318	292	280	297	350	307.4
26.4706	2	52.9412	280	300	302	297	271	290
23.5294	2	47.0588	312	281	253	289	350	297
20.5882	2	41.1765	275	260	280	247	275	267.4
17.6471	2	35.2941	244	160	144	180	273	200.2
14.7059	2	29.4118	153	160	152	172	130	153.4
11.7647	2	23.5294	166	80	94	115	208	132.6
8.82353	2	17.6471	92	30	45	71	35	54.6
PEG550dMa + 2.5wt% TPO
Light Intensity (mW/cm2)	Exposure Time (sec)	Dosage (mJ/cm2)	Cured Thickness (um)					Average Thickness (um)
29.4118	2	58.8235	335	350	355	321	330	220.165
26.4706	2	52.9412	323	326	306	325	317	201.988
23.5294	2	47.0588	280	297	292	291	300	183.612
20.5882	2	41.1765	286	288	300	262	270	183.435
17.6471	2	35.2941	218	233	240	230	248	145.659
14.7059	2	29.4118	205	220	216	196	199	134.482
11.7647	2	23.5294	120	100	115	99	105	72.1059
AA + 2.5wt% TPO
Light Intensity (mW/cm2)	Exposure Time (sec)	Dosage (mJ/cm2)	Cured Thickness (um)					Average Thickness (um)
29.4118	10	294.118	210	200	227	192.5	245	214.9
26.4706	10	264.706	227	190	232	238.5	201	217.7
23.5294	10	235.294	215	193.5	195	232	207	208.5
20.5882	10	205.882	213	186	180	155.5	225	191.9
17.6471	10	176.471	164	130	165	179.5	190	165.7
14.7059	10	147.059	132	141	105	174.5	105	131.5
11.7647	10	117.647	76.5	87	60	82	64	73.9
8.82353	10	88.2353	65	45	52	75	44.5	56.3
5.88235	10	58.8235	31.5	15	11	50	35	28.5

## Sheet: Fig S9 Raw
	Rhodamine Released (ug)								Rhodamine Released (ug)
Time (Hours)	PEG550 Patch 1	PEG550 Patch 2	PEG550 Patch 3	PCL Patch 1	PCL Patch 2	PCL Patch 3		Time (Minutes)	PAA Patch 1	PAA Patch 2	PAA Patch 3
0.5	0.00755444	0.00774084	0.00893994	0.00352575	0.00358961	0.0032727		5	0.533229	0.496357	1.27613
1	0.00958784	0.0101102	0.0108957	0.00379219	0.0048765	0.00360111		10	1.04616	1.29282	1.43693
2	0.0129668	0.0139613	0.0152903	0.00406601	0.00517075	0.00369571		15	1.42042	1.67546	1.80888
3	0.0163649	0.0193041	0.020523	0.00459975	0.00528766	0.00411168		20	1.4044	1.67315	1.78448
6	0.0273355	0.0279354	0.0292317	0.00528251	0.00634742	0.00456731		30	1.45155	1.69104	1.81867
12	0.0416697	0.0492689	0.0500208	0.00651686	0.00673455	0.0049716		60	1.44387	1.78876	1.86921
24	0.0670026	0.0720864	0.0697679	0.007464	0.0075531	0.00533659
48	0.0928094	0.103223	0.108902	0.00864599	0.00844461	0.00586295
72	0.111854	0.1258	0.121841	0.00966678	0.00907449	0.00681764
168	0.137785	0.152566	0.151242	0.0113104	0.0100335	0.00721404
	% Original Dose (2.6ug per patch theoretical loading)								% Dose Released (of max Release at 1 hour)
Time (Hours)	PEG550 Patch 1	PEG550 Patch 2	PEG550 Patch 3	PCL Patch 1	PCL Patch 2	PCL Patch 3		Time (Minutes)	PAA Patch 1	PAA Patch 2	PAA Patch 3
0.5	0.290555	0.297725	0.343844	0.135606	0.138062	0.125873		5	36.7744	27.7294	68.2422
1	0.368763	0.388854	0.419064	0.145853	0.187558	0.138504		10	72.1487	72.2246	76.841
2	0.498723	0.536972	0.588088	0.156385	0.198875	0.142143		15	97.9602	93.6011	96.7317
3	0.629419	0.742465	0.789345	0.176914	0.203372	0.158141		20	96.8552	93.4722	95.4265
6	1.05136	1.07444	1.1243	0.203173	0.244131	0.175666		30	100.107	94.4713	97.255
12	1.60268	1.89496	1.92388	0.250649	0.259021	0.191216		60	99.5769	99.9306	99.9579
24	2.57702	2.77255	2.68338	0.287077	0.290504	0.205253
48	3.56959	3.97011	4.18853	0.332538	0.324793	0.225498
72	4.30208	4.83846	4.68621	0.371799	0.349019	0.262217
168	5.29942	5.86794	5.81699	0.435016	0.385903	0.277463
	350	550	EG/350	EG/550
	#REF!	0.010783	5.49997	1.3311
	#REF!	0.122891	#DIV/0!	#DIV/0!
	#REF!	0.551299	51.994	88.0495
	#REF!	4.72659	#DIV/0!	#DIV/0!
	#REF!	#DIV/0!	#DIV/0!	#DIV/0!
	#REF!	#DIV/0!	#DIV/0!	#DIV/0!
	#REF!	#DIV/0!	#DIV/0!	#DIV/0!
	#REF!	0.10783	54.9997	13.311
	#REF!	1.22891	#DIV/0!	#DIV/0!
	#REF!	5.51299	519.94	880.495
	#REF!	47.2659	#DIV/0!	#DIV/0!
	#REF!	#DIV/0!	#DIV/0!	#DIV/0!
	#REF!	#DIV/0!	#DIV/0!	#DIV/0!
	#REF!	#DIV/0!	#DIV/0!	#DIV/0!
	#REF!	0.0539152	27.4998	6.65548
	#REF!	0.614457	#DIV/0!	#DIV/0!
	#REF!	2.7565	259.97	440.248
	#REF!	23.633	#DIV/0!	#DIV/0!
	#REF!	#DIV/0!	#DIV/0!	#DIV/0!
	#REF!	#DIV/0!	#DIV/0!	#DIV/0!
	#REF!	#DIV/0!	#DIV/0!	#DIV/0!
	#REF!	0.10783	54.9997	13.311
	#REF!	1.22891	#DIV/0!	#DIV/0!
	#REF!	5.51299	519.94	880.495
	#REF!	47.2659	#DIV/0!	#DIV/0!
	#REF!	#DIV/0!	#DIV/0!	#DIV/0!
	#REF!	#DIV/0!	#DIV/0!	#DIV/0!
	#REF!	#DIV/0!	#DIV/0!	#DIV/0!
	#REF!	0.00561963	0.00987712	0.00664368
	#REF!	0.00570658	#DIV/0!	#DIV/0!
	#REF!	0.00603886	0.0459386	0.0739038
	#REF!	0.00927728	#DIV/0!	#DIV/0!
	#REF!	#DIV/0!	#DIV/0!	#DIV/0!
	#REF!	#DIV/0!	#DIV/0!	#DIV/0!
	#REF!	#DIV/0!	#DIV/0!	#DIV/0!
	PEG 350	PEG 550	EG/PEG350	EG/PEG550
	#REF!	0.187321	0.329237	0.221456
	#REF!	0.190219	#DIV/0!	#DIV/0!
	#REF!	0.201295	1.53129	2.46346
	#REF!	0.309243	#DIV/0!	#DIV/0!
	#REF!	#DIV/0!	#DIV/0!	#DIV/0!
	#REF!	#DIV/0!	#DIV/0!	#DIV/0!
	#REF!	#DIV/0!	#DIV/0!	#DIV/0!

## Sheet: Table S1 Raw
	1000um MNs			700um MNs			400um MNs
	Height (um)	Width (um)	Tip Radius (um)	Height (um)	Width (um)	Tip Radius (um)	Height (um)	Width (um)	Tip Radius (um)
Sample 1	971.004	307.992	2.15	706.149	241.466	3.05	375.6	129	1.2
Sample 2	963.931	290.358	2.23	702.997	231.13	2.95	377.4	126.4	1.41
Sample 3	954.224	311.212	2.72	694.844	230.254	2.8	368.8	140	1.86
Sample 4	1066.9	343.026	1.3	716.363	234.277	4	391	120.2	1.71
Sample 5	1000.12	353.969	2.23	727.734	222.619	3.15	394.3	145.3	1.72
Sample 6	1063.24	326.282	2.45	700.993	231.334	3.08	392.1	141	1.5
Sample 7	1027.33	334.023	2.55	736.753	250.27	3.2	382	136	1.53
Sample 8	1072.52	320.065	2.8	720.117	245.582	2.85	384	138.9	1.57
Sample 9	1092.66	305.898	1.9	707.117	239.79	3.1	388.2	141.6	2
Average	1023.55	321.425	2.25889	712.563	236.302	3.13111	383.711	135.378	1.61111
Standard Deviation	52.8116	20.0027	0.459414	13.6791	8.65585	0.352081	8.56409	8.32598	0.241062

## Sheet: Table S2 Raw
	PCL			PEG			PAA
	Height (um)	Width (um)	Tip Radius (um)	Height (um)	Width (um)	Tip Radius (um)	Height (um)	Width (um)	Tip Radius (um)
Sample 1	972.763	321.012	5.705	993.75	334.375	5.03565	1034.41	310.31	7.0134
Sample 2	972.763	298.314	5.05	965.625	328.125	5.1083	1068.86	317.686	6.8027
Sample 3	976.654	311.284	4.185	981.25	325	4.44365	1032.48	335.961	6.17406
Sample 4	986.979	312.5	4.35	980.167	335.073	5.46051	1089.2	288.212	5.90396
Sample 5	976.562	325.521	3.74	980.167	341.336	4.97936	1025.58	296.523	7.3839
Sample 6	966.146	325.521	3.885	992.693	313.152	5.43507	1032.54	318.013	5.34072
Sample 7	1005.18	334.197	5.05	994.623	334.607	5.36184	990.6	321.2	5.17039
Sample 8	989.637	336.788	4.3	1012.55	329.404	4.58396	1036.58	294.2	7.36838
Sample 9	1002.59	331.606	4.2	997.238	317.823	4.52574	998.421	291.9	4.68161
Average	983.253	321.86	4.49611	988.674	328.766	4.99268	1034.3	308.223	6.20435
Standard Deviation	13.7408	12.5072	0.638792	13.4723	8.9576	0.39572	30.6055	16.3094	0.99898
